# Supplementary material for: Agenda of Early Life Experience and Its Association with Sensitivity to Human Presence and Familiarity in Wild-Born Orphaned Captive Cheetahs
Source: Animals (Basel). 2024 Nov 10;14(22):3223. doi: 10.3390/ani14223223 (PMC11591097; doi:10.3390/ani14223223)
Supplement: Supplementary file 1 [file animals-14-03223-s001.zip]

Archive with 1 entries (1 files):
- animals-3285680-supplementary.pdf
